# Supplementary material for: Phylogenetic placement of Ceratophyllum submersum based on a complete plastome sequence derived from nanopore long read sequencing data
Source: BMC Res Notes. 2023 Aug 25;16:187. doi: 10.1186/s13104-023-06459-z (PMC10464454; doi:10.1186/s13104-023-06459-z)
Supplement: Supplementary file 1 — Additional file 1. FASTQ stats of the Ceratophyllum submersum plastome reads. The stats were calculated with the help of the script FASTQ_stats3.py (https://github.com/bpucker/GenomeAssembly). [file 13104_2023_6459_MOESM1_ESM.txt]

Additional file 1: FASTQ stats of the Ceratophyllum submersum plastome reads. The stats were calculated with the help of the script FASTQ_stats3.py (https://github.com/bpucker/GenomeAssembly).

number of reads: 1544
total number of nucleotides:	15979687
average read length:	10349.538212435233
GC content:	0.4284222838657603
N50: 13733
