# Supplementary material for: Phylogenetic placement of Ceratophyllum submersum based on a complete plastome sequence derived from nanopore long read sequencing data
Source: BMC Res Notes. 2023 Aug 25;16:187. doi: 10.1186/s13104-023-06459-z (PMC10464454; doi:10.1186/s13104-023-06459-z)
Supplement: Supplementary file 5 — Additional file 5. Exact parameters for the GeSeq run. [file 13104_2023_6459_MOESM5_ESM.xlsx]

## Sheet: Sheet1
Additional file 5: Exact parameters for the GeSeq run.
Some parameters from the online tool GeSeq consist of a checkbox that has to be checked. Therefore, the value “check” is stated.
parameter	value
“Annotate plastid Inverted Repeat (IR)”	check
“Annotate plastid trans-spliced rps12”	check
“Support annotation by Chloë”	check
“Keep best annotation only”	check
BLAT search: Protein search identity	25
rRNA, tRNA, DNA search identity	85
“CDS”, “tRNA”, “rRNA”	check
“Ignore genes annotated as locus tag”	check
HMMER profile search: “CDS + rRNA”	check
ARAGORN v1.2.38: Genetic code	“Bacterial/Plant Chloroplast”
Max intron length	3000 bp
tRNAscan-SE v2.0.7: Sequence source	“Organellar tRNAs”
Genetic Code	“Universal”
Cut-off score for reporting tRNAs	15
BLAT Reference Sequences MPI-MP Reference Set “chloroplast (CDS + land plants rRNA)”	check
3rd Party Stand-Alone Annotators: Chloë v0.1.0:	check
“CDS”, “tRNA”, “rRNA”	check
Output Options: “multi-GenBank”, “multi-GFF3”, “multi-GBSON”	check
